# Supplementary material for: Efficacy and safety of zuranolone in the treatment of major depressive disorder: a meta-analysis
Source: Front Neurosci. 2024 Jan 16;17:1332329. doi: 10.3389/fnins.2023.1332329 (PMC10824890; doi:10.3389/fnins.2023.1332329)
Supplement: Supplementary file 3 [file Table_1.XLSX]

## Sheet: TEMPLATE
REF	JOURNAL	TRIAL PHASE	TUMOR	CLINICAL SCENARIO	IO TYPE	GRADING AE METHODOLOGY	ARM TYPE	DRUG NAME	DRUG DOSE	DRUG FR	CYCLES	2 DRUG NAME	2 DRUG DOSE	2 DRUG FR	2 DRUG CYCLES	N	N SAFETY ANALYSIS	CV AE N	CV AE N (%)	CV AE TYPE	AE GROUP	CV AE GRADE	CV DEATHS N	CV DEATHS N (%)	CV DEATH TYPE	ARM TYPE	DRUG NAME	DRUG DOSE	DRUG FR	CYCLES	2 DRUG NAME	2 DRUG DOSE	2 DRUG FR	2 DRUG CYCLES	3 DRUG NAME	3 DRUG DOSE	3 DRUG FR	3 DRUG CYCLES	N	N SAFETY ANALYSIS	CV AE N	CV AE N (%)	CV AE TYPE	CV AE GRADE	CV DEATHS N	CV DEATH N (%)	CV DEATH TYPE	ARM TYPE	DRUG NAME
	NEJM	2	MELANOMA	ADVANCED	ANTI PD-1		ACTIVE	IPILIMUMAB	1MG/KG	Q2W	X4									ACUTE CARDIOVASCULAR FAILURE	ARRHYTHMIA	1
	JTO	3	UROTHELIAL	ADJUVANT	ANTI PD-L1		PLACEBO	NIVOLUMAB	2MG/KG	Q3W	X6									ACUTE CORONARY SYNDROME	BNP INCREASED	2
	CLINICAL CANCER RESEARCH	2020-03-02	SNC	NEOADJUVANT	ANTI CTLA-4		BSC	PEMBROLIZUMAB	3MG/KG	Q4W	X12									ACUTE LEFT VENTRICULAR FAILURE	BRAIN EDEMA	3
	THE LANCET		LUNG		ANTI PD-1 + ANTI CTLA-4		ACTIVE + BSC	DURVALUMAB	10MG/KG	Q6W	X24									ACUTE MYOCARCIAL INFARCTION	CARDIAC ARREST	4
	ANNALS OF ONCOLOGY		HEAD AND NECK (SQUAMOUS)		ANTI PD-L1 + ANTI CTLA-4		ACTIVE + PLACEBO	ATEZOLIZUMAB	240MG	MID	X42									ACUTE PULMONARY EDEMA	CARDIAC FAILURE	1 OR 2
	JCO		LUNG (NSCLC)		ANTI PD-1 + PLACEBO		PLACEBO + BSC	AVELUMAB	360MG	BID	N/A									ACUTE PULMONARY EDEMA	CARDIAC TAMPONADE	3 OR 4
	JAMA ONCOLOGY		RENAL CELL		ANTI PD-L1 + PLACEBO			TREMELIMUMAB	N/A	N/A	UNTIL DISEASE PROGRESSION									ADRENAL HEMORRHAGE	CARDIAC VALVULAR DISEASE	5
	FUTURE ONCOLOGY		HEPATOCELLULAR		ANTI PD-1 + BSC			CHEMO STANDARD	200MG	Q12W	2020-06-04									AIR EMBOLISM	CARDIOMYOPATHY	N/A
	LANCET ONCOLOGY		GLIOBLASTOMA		ANTI PD-L1 + BSC			PLATINUM DOUBLET	20MG/KG	Q6W	X35									ANAL HEMORRHAGE	CEREBROVASCULAR ACCIDENT	3, 4, OR 5
			GEJ		ANTI CTLA-4 + PLACEBO			DACARBAZINE	1200MG	D1-28 Q6W	X1									ANGINA PECTORIS	CHEST DISCOMFORT/PAIN
			GASTRIC/GEJ		ANTI CTLA-4 + BSC			CETUXIMAB	50MG	D1-21 Q4W	X4-6									ANGINA UNSTABLE	CORONARY DISEASE
			MESOTHELIOMA		N/A			PLATINUM	840MG		X48									ANGIODYSPLASIA	EJECTION FRACTION DECREASED
			BREAST		COMBINATION			FLUOROPYRIMIDINE	60MG		X16									ANGIOPATHY	FLUSHING
			BREAST (TNBC)					5-FU	160MG		X18									AORTIC ANEURYSM	GASTROINTESTINAL HEMORRHAGE
			COLORRECTAL					BEVACIZUMAB	40MG/M2		X26									AORTIC ANEURYSM RUPTURE	GENITOURINARY HEMORRHAGE
			OVARIAN					DOCETAXEL	400MG		X8									AORTIC DISSECTION	HEMATOMA
			PROSTATE					PACLITAXEL	75MG/M2		x32									AORTIC STENOSIS	HEMORRHAGE
			LUNG (SQUAMOUS)					GP 100	480MG		X7									AORTIC VALVE INCOMPETENCE	HYPERAEMIA
			LUNG (SCLC)					N/A												AORTIC VALVE STENOSIS	HYPERTENSION
			GASTRIC					SUNITINIB												ARRHYTHMIA	HYPOTENSION
			ESOPHAGEAL					INTERFERON												ARRHYTHMIA SUPRAVENTRICULAR	MEDIASTINAL DISORDERS
								COBIMETINIB												ARTERIAL EMBOLISM	MYOCARDIAL ISCHAEMIA
								REGORAFENIB												ARTERIAL HEMORRHAGE	MYOCARDIAL NECROSIS MARKER INCREASED
								LIPOSSOMAL DOXORRUBICIN												ARTERIAL STENOSIS	MYOCARDITIS
								SORAFENIB												ARTERIAL THROMBOSIS	NON-CORONARY VASCULAR DISEASE
								TAXANE												ARTERIOSCLEROSIS CORONARY	OCULAR HEMORRHAGE
								PLATINUM BASED CHEMO												ARTERIOSCLEROSIS CORONARY ARTERY	PERICARDIAL EFFUSION
																				ATERIOSPASM CORONARY	PERICARDITIS
																				ATRIAL FIBRILATION	PERIPHERAL EDEMA
																				ATRIAL FIBRILATION PAROXISM	PULMONARY EDEMA
																				ATRIAL FLUTTER	PULMONARY HYPERTENSION
																				ATRIAL TACHYCARDIA	SHOCK
																				ATRIAL THROMBOSIS	SNC HEMORRHAGE
																				ATRIOVENTRICULAR BLOCK	SUDDEN DEATH
																				ATRIOVENTRICULAR BLOCK COMPLETE	THROMBOEMBOLIC EVENT
																				ATRIOVENTRICULAR BLOCK SECOND DEGREE	TUMOR HEMORRHAGE
																				BIFASCICULAR BLOCK	VASCULITIS
																				BLEEDING VARICOSE VEIN	MYOCARDIAL INFARCTION
																				BLOOD PRESSURE INADEQUATELY CONTROLLED	N/A
																				BNP INCREASED
																				BRACHIOCEPHALIC VEIN OCLUSION
																				BRADYCARDIA
																				BRAIN EDEMA
																				BRAIN HEMORRHAGE
																				CAPILLARY LEAK SYNDROME
																				CARDIAC ARREST
																				CARDIAC DEATH
																				CARDIAC DESCOMPENSATION
																				CARDIAC DISORDER
																				CARDIAC FAILURE
																				CARDIAC FAILURE (ACUTE)
																				CARDIAC FAILURE AGGRAVATED
																				CARDIAC FAILURE CHRONIC
																				CARDIAC FAILURE CONGESTIVE
																				CARDIAC FLUTTER
																				CARDIAC TAMPONADE
																				CARDIAC VENTRICULAR THROMBOSIS
																				CARDIOGENIC SHOCK
																				CARDIOMEGALY
																				CARDIOMYOPATHY
																				CARDIOMYOPATHY CONGESTIVE
																				CARDIOPULMONARY FAILURE
																				CARDIORESPIRATORY ARREST
																				CARDIOVASCULAR DISORDER
																				CARDIOVASCULAR INSUFFICIENCY
																				CAROTID ARTERY ANEURYSM
																				CAROTID ARTERY DISEASE
																				CAROTID ARTERY PERFORATION
																				CAROTID ARTERY STENOSIS
																				CENTRAL NERVOUS SYSTEM HEMORRHAGE
																				CEREBELLAR HEMORRHAGE
																				CEREBELLAR STROKE
																				CEREBRAL ARTERY EMBOLISM
																				CEREBRAL HEMATOMA
																				CEREBRAL HEMORRHAGE
																				CEREBRAL INFARCTION
																				CEREBRAL ISCHAEMIA
																				CEREBRAL LACUNAR INFARCTION
																				CEREBRAL THROMBOSIS
																				CEREBROVASCULAR ACCIDENT
																				CHEST DISCOMFORT
																				CHEST PAIN
																				CIRCULATORY COLLAPSE
																				CORONARY ARTERY DISEASE
																				CORONARY ARTERY INSUFFICIENCY
																				CYSTITIS HEMORRHAGIC
																				DEEP VEIN THROMBOSIS
																				DIASTOLIC DYSFUNCTION
																				EJECTION FRACTION DECREASED
																				EMBOLIC CEREBRAL INFARCTION
																				EMBOLIC STROKE
																				EMBOLISM
																				EOSINOPHILIC MYOCARDITIS
																				ESOPHAGEAL HEMORRHAGE
																				ESOPHAGEAL VARICES HEMORRHAGE
																				ESSENTIAL HYPERTENSION
																				EXTRASSYSTOLES
																				EYE HEMORRHAGE
																				FEMORAL ARTERY OCCLUSION
																				FLUSHING
																				GASTRIC HEMORRHAGE
																				GASTRIC ULCER HEMORRHAGE
																				GASTROINTESTINAL HEMORRHAGE
																				HAEMORRHOIDAL HEMORRHAGE
																				HEART ATTACK
																				HEART FAILURE
																				HEART FAILURE
																				HEMATOMA
																				HEMORRHAGE
																				HEMORRHAGE INTERNAL
																				HEMORRHAGIC ASCITIS
																				HEMORRHAGIC INFARCTION
																				HEMORRHAGIC SHOCK
																				HEMORRHAGIC STROKE
																				HEPATIC HEMORRHAGE
																				HEPATOJUGULAR REFLUX
																				HOT FLUSH
																				HYPERAEMIA
																				HYPERTENSION
																				HYPERTENSIVE CRISIS
																				HYPOTENSION
																				HYPOVOLEMIC SHOCK
																				ILIAC ARTERY OCCLUSION
																				INFERIOR VENA CAVA OCCLUSION
																				INFERIOR VENA CAVA STENOSIS
																				INFERIOR VENA CAVA SYNDROME
																				INTERMITTENT CLAUDICATION
																				INTESTINAL HEMORRHAGE
																				INTESTINAL ISCHAEMIA
																				INTRA-ABDOMINAL HEMORRHAGE
																				INTRACARDIAC THROMBUS
																				INTRACRANIAL ANEURYSM
																				INTRACRANIAL HEMORRHAGE
																				INTRACRANIAL TUMOR HEMORRHAGE
																				INTRACRANIAL VENOUS SINUS THROMBOSIS
																				INTRAVENTRICULAR HEMORRHAGE
																				ISCHAEMIC CARDIOMIOPATHY
																				ISCHAEMIC CEREBRAL INFARCION
																				ISCHAEMIC COLITIS
																				ISCHAEMIC COLITIS
																				ISCHAEMIC LIMB PAIN
																				ISCHAEMIC STROKE
																				JUGULAR VEIN DISTENSION
																				JUGULAR VEIN THROMBOSIS
																				LEFT ATRIAL ENLARGEMENT
																				LEFT HEMIPARESIS
																				LEFT VENTRICULAR DYSFUNCTION
																				LEFT VENTRICULAR FAILURE
																				LIMB EDEMA
																				LOWER GI HEMORRHAGE
																				LYMPHEDEMA
																				MEDIASTINAL DISORDER
																				MICROANGIOPATHY
																				MOUTH HEMORRHAGE
																				MYOCARDIAL INFARCTION
																				MYOCARDIAL ISCHAEMIA
																				MYOCARDIAL NECROSIS MARKER INCREASED
																				MYOCARDITIS
																				MYOCARDITIS
																				N/A
																				OROPHARINGEAL VARICES HEMORRHAGE
																				ORTHOSTATIC HYPOTENSION
																				PALLOR
																				PALPITATIONS
																				PAROTID GLAND HEMORRHAGE
																				PAROXYSTIC TACHYCARDIA
																				PELVIC VENOUS THROMBOSIS
																				PENILE HEMORRHAGE
																				PEPTIC ULCER HEMORRHAGE
																				PERICARDIAL EFFUSION
																				PERICARDITIS
																				PERIPHERAL ARTERIAL OCCLUSIVE DISEASE
																				PERIPHERAL ARTERIAL OCCLUSIVE DISEASE
																				PERIPHERAL ARTERIAL THROMBOSIS
																				PERIPHERAL ARTERY OCCLUSION
																				PERIPHERAL ARTERY OCLUSION
																				PERIPHERAL ARTERY STENOSIS
																				PERIPHERAL ARTERY THROMBOSIS
																				PERIPHERAL EDEMA
																				PERIPHERAL EMBOLISM
																				PERIPHERAL ISCHAEMIA
																				PERIPHERAL SWELLING
																				PERIPHERAL VASCULAR DISORDER
																				PERITONEAL HEMORRHAGE
																				PHARINGEAL HEMORRHAGE
																				PHLEBITIS
																				PNEUMOMEDIASTINUM
																				POOR VENOUS ACESS
																				PORTAL VEIN THROMBOSIS
																				PULMONARY ARTERY THROMBOSIS
																				PULMONARY EDEMA
																				PULMONARY EDEMA
																				PULMONARY EDEMA ACUTE
																				PULMONARY EMBOLISM
																				PULMONARY EMBOLISM
																				PULMONARY HYPERTENSION
																				PULMONARY INFARCTION
																				PULMONARY MICROEMBOLI
																				PULMONARY THROMBOSIS
																				PULMONARY VASCULAR DISORDER
																				RECTAL HEMORRHAGE
																				RECTAL ULCER HEMORRHAGE
																				RENAL CYST HEMORRHAGE
																				RESPIRATORY TRACT HEMORRHAGE
																				RETROPERITONEAL HEMATOMA
																				RETROPERITONEAL HEMORRHAGE
																				RETROPERITONEAL HEMORRHAGE
																				RIGHT VENTRICULAR FAILURE
																				SHOCK
																				SICK SINUS SYNDROME
																				SILENT MYOCARDIAL INFARCTION
																				SINUS BRADYCARDIA
																				SINUS NODE DYSFUNCTION
																				SINUS TACHYCARDIA
																				SKIN HEMORRHAGE
																				STRESS CARDIOMYOPAHTY
																				STRESS CARDIOMYOPATHY
																				SUBARACNOID HEMORRHAGE
																				SUBCLAVIAN VEIN OCCLUSION
																				SUBCLAVIAN VEIN THROMBOSIS
																				SUDDEN CARDIAC DEATH
																				SUDDEN DEATH
																				SUPERIOR VENA CAVA OCCLUSION
																				SUPERIOR VENA CAVA STENOSIS
																				SUPERIOR VENA CAVA SYNDROME
																				SUPRAVENTRICULAR EXTRASYSTOLES
																				SUPRAVENTRICULAR TACHYCARDIA
																				TACHARRHYTHMIA
																				TACHYARRHYTHMYA
																				TACHYCARDIA
																				THALAMUS HEMORRHAGE
																				THROMBOEMBOLIC EVENT
																				THROMBOPHLEBITIS
																				THROMBOPHLEBITIS SUPERFICIAL
																				THROMBOSIS (LEG)
																				THROMBOSIS (NON SPECIFIED)
																				THROMBOSIS MESENTERIC VASSEL
																				THROMBOTIC CEREBRAL INFARCTIOJN
																				THROMBOTIC EVENT
																				TONGUE HEMORRHAGE
																				TRANSIENT ISCHAEMIC ATTACK
																				TRICUSPID VALVE INCOMPETENCE
																				TROPONIN
																				TUMOR HEMORRHAGE
																				ULCER HEMORRHAGE
																				UPPER GI HEMORRHAGE
																				URETERIC HEMORRHAGE
																				URETHERAL HEMORRHAGE
																				URINARY BLADDER HEMORRHAGE
																				URINARY TRACT HEMORRHAGE
																				VAGINAL HEMORRHAGE
																				VARICOSE VEIN
																				VASCULAR OCCLUSION
																				VASCULITIC ULCER
																				VASCULITIS
																				VASOCONSTRICTION
																				VASODILATATION
																				VASOESPASM
																				VASOGENIC CEREBRAL EDEMA
																				VEIN DISORDER
																				VEIN RUPTURE
																				VENA CAVA THROMBOSIS
																				VENOUS EMBOLISM
																				VENOUS STENOSIS
																				VENOUS THROMBOSIS
																				VENTRICULAR ARRHYTHMIA
																				VENTRICULAR EXTRASSYSTOLES
																				VENTRICULAR FIBRILLATION
																				VENTRICULAR HEMORRHAGE
																				VENTRICULAR TACHYCARDIA
																				VERTEBRAL ARTERY OCCLUSION
																				VITREOUS HEMORRHAGE
																				WITHDRAL HYPERTENSION
																				WOUND HEMORRHAGE
																				WPW SYNDROME
[truncated: 86 more columns]

## Sheet: INCIDENCE - TREATED ARMS
REF	DRUG DOSE	CYCLES	N(TOTAL)	N(TEST GROUP)	AGE, mean (SD),(TEST GROUP)	FEMALE,(TEST GROUP)	RACE, (ASIAN),(TEST GROUP)	N(CONTROL GROUP）	AGE, mean (SD),(CONTROL GROUP)	FEMALE ,(CONTROL GROUP)	RACE, (ASIAN),(CONTROL GROUP)
Clayton AH et al.2023	Zuranolone：50mg qd Placebo：50mg qd	The study design comprised a 14-day treatment period and 28-day follow-up period.	534	266	39.4(12.3)	186 (69.4%）	13（4.9%）	268	40.1(12.6)	116（61.7%)	4（1.5%）
Clayton AH et al.2023	Zuranolone：30mg qd Zuranolone：20mg qd Matching placebo qd	The study design comprised a screening period of ≤ 28 days, a 14-day treatment period, a 4-week observation period, and an extended follow-up period through day 182 (6 months) after the last dose of zuranolone.	581	30mg: 194 20mg: 194	30mg: 42.3 (11.8) 20mg: 41.9 (12.2)	30mg: 121 (72.9%) 20mg: 112 (70.4%）	30mg: 2(1.2%) 20mg: 3(1.9%)	193	41.4（12.2）	106（67.5%）	3(1.9%)
Kato M et al.2023	Zuranolone：30mg qd Zuranolone：20mg qd Matching placebo qd	The study period comprised a 14-day double-blind treatment period, followed by two 6-week follow-up periods, A and B.	250	30mg: 82 20mg: 85	30mg: 38.8 (12.0) 20mg: 39.3 (12.6)	30mg: 47 (57.3%) 20mg: 49 (57.6%)	30mg: 82 (100.0%) 20mg: 82 (100.0%)	83	40.8 (10.6)	35 (42.7%)	82 (100.0%)
Gunduz-Bruce H et al.2019	Zuranolone：30mg qd Placebo：30mg qd	Initiation of new antidepressants was not allowed for the duration of the 14-day treatment period.	89	45	49.1(13.6)	25 (55.6%)	1 (2%)	44	38.3(12.2)	30(82.5%)	0

## Sheet: Sheet1
REF	DRUG NAME	IrAE Pancreatitis GRADE UP TO 3	N(Test group)	Control Group pancreatitis GRADE UP TO 3	N（Control Group）
Choueiri TK et al.2021	Nivolumab	30	320	23	320
Fennell DA et al.2021	Nivolumab	1	221	0	111
Herbst RS et al.2021	pembrolizumab	3	682	0	309
Herbst RS et al.2021	pembrolizumab	3	682	0	309
Janjigian YY et al.2021	Nivolumab	45	782	16	767
Lu S et al.2021	Nivolumab	4	337	0	156
Miles D et al.2021	Atezolizumab	7	432	1	217
Monk BJ et al.2021	Avelumab	17	657	3	334
Reardon DA et al.2020	Nivolumab	6	182	0	165
Reck M et al.2021	Pembrolizumab	1	154	0	150
Rodríguez-Abreu D et al.2021	Pembrolizumab	2	405	0	202
Sun JM et al.2021	Pembrolizumab	0	370	1	370
Yau T et al.2022	Nivolumab	0	367	1	363
Burtness B et al.2019	Pembrolizumab	1	576	0	287
Paz-Ares L et al.2019	Durvalumab	15	265	5	266
Eggermont AMM et al.2018	Pembrolizumab	1	509	1	502
Maio M et al.2017	Tremelimumab	11	386	3	189
Weber JS et al.2015	Nivolumab	3	268	1	102
Felip E et al.2021	Atezolizumab	1	495	1	495
Gianni L et al.2022	Atezolizumab	2	138	0	140
Powles T et al.2020	Avelumab	11	344	0	345
Moore KN et al.2021	Atezolizumab	4	642	0	644
Barlesi F et al.2018	Avelumab	5	393	3	365
Pusztai L et al.2021	Durvalumab	1	299	0	73
Finn RS et al.2020	Atezolizumab	1	329	2	156
Goldman JW et al.2021	Durvalumab	1	265	0	266
Bellmunt J et al.2021	Atezolizumab	4	390	0	397
Rizvi NA et al.2020	Durvalumab	1	369	0	352
Eng C etal.2019	Atezolizumab	9	269	1	80
Schmid, P.et al.2018	Atezolizumab	1	452	0	438
Bang YJ et al.2018	Avelumab	1	184	3	177
Jotte R et al.2020	Atezolizumab	2	666	0	334
Yang Y et al.2020	Sintilimab	3	266	0	131
Gutzmer R et al.2020	Atezolizumab	70	230	77	281
Emens LA et al.2020	Atezolizumab	0	132	1	68
Ren Z et al.2021	Sintilimab	3	380	0	185
Nishio M et al.2021	Atezolizumab	1	291	2	274
Powles T et al.2021	Pembrolizumab	4	651	0	342
Powles T et al.2020	Durvalumab	0	345	1	313
Socinski MA et al.2018	Atezolizumab	2	393	0	394
Brahmer J et al.2015	Nivolumab	1	131	0	129
Ribas A et al.2013	Tremelimumab	3	325	0	319
