# Supplementary material for: Efficacy and safety of zuranolone in the treatment of major depressive disorder: a meta-analysis
Source: Front Neurosci. 2024 Jan 16;17:1332329. doi: 10.3389/fnins.2023.1332329 (PMC10824890; doi:10.3389/fnins.2023.1332329)
Supplement: Supplementary file 4 [file Table_2.XLSX]

## Sheet: Sheet1
Study	Random sequence generation	Allocation concealiment	Blinding of participants and personnel	Blinding of outcome assessment	Incomplete outcome data	Selective reporting	Other bias
Anita H Clayton 2023	Low risk	Low risk	Low risk	Low risk	Low risk	Low risk	Low risk
Anita H Clayton 2023	Low risk	Low risk	Low risk	Low risk	Low risk	Low risk	Low risk
Masaki Kato 2023	Low risk	Low risk	Low risk	Low risk	Low risk	Low risk	Low risk
Handan Gunduz-Bruce2019	Low risk	Low risk	Low risk	Low risk	Low risk	Low risk	Low risk
